# Supplementary material for: Multi-Functional 3D-Printed Vat Photopolymerization Biomedical-Grade Resin Reinforced with Binary Nano Inclusions: The Effect of Cellulose Nanofibers and Antimicrobial Nanoparticle Agents
Source: Polymers (Basel). 2022 May 6;14(9):1903. doi: 10.3390/polym14091903 (PMC9100280; doi:10.3390/polym14091903)
Supplement: Supplementary file 1 [file polymers-14-01903-s001.zip]

Archive with 1 entries (1 files):
- polymers-1700402-supplementary.pdf
